# Supplementary material for: Contrasting amino acid profiles among permissive and non-permissive hosts of Candidatus Liberibacter asiaticus, putative causal agent of Huanglongbing
Source: PLoS One. 2017 Dec 13;12(12):e0187921. doi: 10.1371/journal.pone.0187921 (PMC5728503; doi:10.1371/journal.pone.0187921)
Supplement: S1 Dataset — (XLS) [file pone.0187921.s004.xls]

## Sheet: Phys Report
Sender: Dr. Mamoudou Setamou
Address: Texas A&M University, Kingsville Citrus Center
312 N. International Blvd, Weslaco, Tx 78599
Phone: 956-447-3370
Purchase Order #: Invoice
Description:Citrus
	Free Amino Acids							Actual calculated concentrattion
ESCL Number	16922	16923	16923	16924	16925	16926
Units	µg/mL	µg/mL	µg/mL	µg/mL	µg/mL	µg/mL		µg/mL	µg/mL	µg/mL	µg/mL	µg/mL	µg/mL
TA&M ID	PW-1	PW-2	PW-3	WS-1	WS-2	WS-3		PW-1	PW-2	PW-2	WS-1	WS-2	WS-3
Phosphoserine	2.63	2.45	2.58	4.9	2.87	3.9		5.26	4.9	5.16	9.8	5.74	7.8
Taurine	0	0	0	0	0	0		0	0	0	0	0	0
Phosphoethanolamine	8.59	8.53	8.62	8.01	7.96	8.1		17.18	17.06	17.24	16.02	15.92	16.2
Urea	0	0	0	0	0	0		0	0	0	0	0	0
Aspartic Acid	0.11	0.22	0.18	1.37	0.65	1.03		0.22	0.44	0.36	2.74	1.3	2.06
Hydroxyproline	0	0	0	0	0	0		0	0	0	0	0	0
Threonine	0.15	0	0.075	0.54	0.27	0.4		0.3	0	0.15	1.08	0.54	0.8
Serine	0.5	0.87	0.7	2.76	0.96	1.8		1	1.74	1.4	5.52	1.92	3.6
Asparagine	0	0	0	0.37	0	0.2		0	0	0	0.74	0	0.4
Glutamic Acid	1.51	3.25	2.48	3.44	1.21	2.3		3.02	6.5	4.96	6.88	2.42	4.6
Glutamine	0	0	0	0	0.66	0.31		0	0	0	0	1.32	0.62
Sarcosine	0	0	0	0.69	0.13	0.4		0	0	0	1.38	0.26	0.8
α-amino-adipic acid	0	0	0	0.06	0	0.05		0	0	0	0.12	0	0.1
Proline	0	0	0	4.12	1.26	2.71		0	0	0	8.24	2.52	5.42
Glycine	0.99	0.91	0.97	1.24	0.99	1.14		1.98	1.82	1.94	2.48	1.98	2.28
Alanine	0.34	0.53	0.45	0.88	0.37	0.7		0.68	1.06	0.9	1.76	0.74	1.4
Citrulline	0	0	0	0.05	0	0.02		0	0	0	0.1	0	0.04
α-amino-n-butyric acid	0	0	0	0	0	0		0	0	0	0	0	0
Valine	0.18	0.26	0.22	0.12	0	0.05		0.36	0.52	0.44	0.24	0	0.1
Methionine	0	0	0	0	0	0		0	0	0	0	0	0
Cystine	0	0	0	0	0	0		0	0	0	0	0	0
Isoleucine	0	0	0	0	0	0		0	0	0	0	0	0
Leucine	0	0	0	0	0	0		0	0	0	0	0	0
Tyrosine	0	0	0	0	0	0		0	0	0	0	0	0
Cystathionine/allocystathionine	0	0	0	0	0	0		0	0	0	0	0	0
Phenylalanine	0.09	0.23	0.16	0.2	0.1	0.17		0.18	0.46	0.32	0.4	0.2	0.34
β-alanine	0	0	0	0	0	0		0	0	0	0	0	0
β-amino-isobutyric acid	0	0	0	0	0	0		0	0	0	0	0	0
γ-amino-butyric acid	0.98	1.4	1.23	3.53	1.16	2.3		1.96	2.8	2.46	7.06	2.32	4.6
Homocystine	0	0	0	0	0	0		0	0	0	0	0	0
Ethanolamine	0	0	0	0.22	0	0.14		0	0	0	0.44	0	0.28
Tryptophan	0	0	0	0	0	0		0	0	0	0	0	0
Hydroxylysine	0	0	0	0	0	0		0	0	0	0	0	0
Ornithine	0.1	0.08	0.08	0.25	0.25	0.27		0.2	0.16	0.16	0.5	0.5	0.54
Lysine	0.15	0.13	0.13	0.24	0.1	0.16		0.3	0.26	0.26	0.48	0.2	0.32
1-methyl-histidine	0	0	0	0	0	0		0	0	0	0	0	0
Histidine	0.08	0.17	0.12	0.35	0.05	0.19		0.16	0.34	0.24	0.7	0.1	0.38
3-methyl-histine	0	0	0	0	0	0		0	0	0	0	0	0
Anserine	0	0	0	0	0	0		0	0	0	0	0	0
Carnosine	0	0	0	0	0	0		0	0	0	0	0	0
Arginine	0.14	0.27	0.2	0.12	0.25	0.21		0.28	0.54	0.4	0.24	0.5	0.42
µg/mL= micrograms per milliliter of sample.		Samples dissolved in 2 mls of 0.01 N HCl.

## Sheet: Phys Report ACP hosts and ACP
Sender: Dr.Mamoudou Setamou						Date Received: April 7, 2015
Address: Texas A&M University-Kingsville Citrus Center
312 N. International Blvd., Weslaco, TX 78599
Phone/Fax: 361-228-3302					Date Reported: April 20, 2015
Purchase Order #: L502325
Description: Leaf or insect extract						Page 1 of 8
ESCL Number	4977	4978	4979	4980	4981	4982
Units	µg/mL	µg/mL	µg/mL	µg/mL	µg/mL	µg/mL
Customer I.D.	CL-1-1	CL-1-5	CL-2-5	OJ-1-1	OJ-1-5	OJ-2-1
Phosphoserine	2.88	3.01	2.91	2.87	3.44	2.99
Taurine	0	0	0	0	0	0
Phosphoethanolamine	7.69	7.82	7.72	7.8	8.35	8.04
Urea	0	0	0	0	0	0
Aspartic Acid	0.97	0.29	0.29	0.74	0.11	0.77
Hydroxyproline	0	0	0	0	0	0
Threonine	7.45	2.82	2.53	7.29	1.07	7.42
Serine	5.61	1.87	1.77	4.73	0.73	4.3
Asparagine	5.91	1.88	0	7.02	2.4	6.92
Glutamic Acid	3.11	1.66	0	4.63	1.3	4.61
Glutamine	0	0	0	1.35	0	1.31
Sarcosine	0	0	0.06	0.43	0	0.45
α-amino-adipic acid	0.08	0	0	0.82	0	0.72
Proline	1.18	0.26	0.17	8.65	0	11.13
Glycine	4.61	2.14	2.11	2.06	1.04	1.73
Alanine	4	1.44	1.16	2.9	0.5	2.08
Citrulline	0.56	0	0.2	0	0	0
α-amino-n-butyric acid	0.3	0.33	0.36	0.34	0.26	0.33
Valine	1.23	0.61	0.45	0.64	0.31	0.54
Methionine	0	0	0	0	0	0
Cystine	0	0	0	0	0	0
Isoleucine	0.66	0	0	0.3	0	0
Leucine	0.76	0.44	0	0.35	0	0.32
Tyrosine	1.54	0.92	0.79	1.03	0.82	0.96
Cystathionine/allocystathionine	0	0	0	0	0.07	0
Phenylalanine	0.72	0.44	0.25	0.46	0.2	0.37
β-alanine	0	0	0	1.13	0	0.94
β-amino-isobutyric acid	0	0	0	0	0	0
γ-amino-butyric acid	0.55	0.19	0.13	2.93	0.8	3.09
Homocystine	0	0	0	0	0	0
Ethanolamine	0	0	0	0	0	0
Tryptophan	0	0	0	0	0	0
Hydroxylysine	0	0	0	0	0	0
Ornithine	3.69	1.29	1.42	1.26	0.33	0.94
Lysine	1.1	0.5	0.31	0.69	0.26	0.59
1-methyl-histidine	0	0	0	0	0	0
Histidine	2	0.72	0.72	0.87	0.24	0.6
3-methyl-histine	0	0	0	0	0	0
Anserine	0	0	0	0	0	0
Carnosine	0	0	0	0	0	0
Arginine	1.75	0.78	0.57	0.71	0.33	0.54
µg/mL= micrograms per milliliter of sample. Samples 4977-5017 were resuspended in 2 mls of 0.01 N HCl.
Sender: Dr. Catherine Simpson						Date Received: April 7, 2015
Address: Texas A&M University-Kingsville Citrus Center
312 N. International Blvd., Weslaco, TX 78599					Date Reported: April 20, 2015
Phone/Fax: 361-228-3302
Purchase Order #: L502325					Date Reported: April 20, 2015
Description: Leaf or insect extract						Page 2 of 8
ESCL Number	4983	4984	4985	4986	4987	4988
Units	µg/mL	µg/mL	µg/mL	µg/mL	µg/mL	µg/mL
Customer I.D.	OJ-2-5	YC-1-1	YC-1-5	YC-2-1	YC-2-5	ML-1-1
Phosphoserine	2.67	4.26	4.52	4.79	3.89	5.69
Taurine	0	0	0	0	0	0
Phosphoethanolamine	8.21	8.02	8.21	7.76	8	6.41
Urea	0	0	0	0	0	0
Aspartic Acid	0.05	3.34	0.09	3.8	0.11	3.16
Hydroxyproline	0.03	0	0	0	0.03	2.09
Threonine	0	11.03	1.28	10.62	1.29	9.02
Serine	0.5	8.14	1.29	7.46	0.95	30.58
Asparagine	0	16.06	0	0	0	144.98
Glutamic Acid	0.14	12.06	2.18	19.54	2.91	0
Glutamine	0	5.66	0	5.22	0	7.72
Sarcosine	0	5.68	0	4.52	0	1.79
α-amino-adipic acid	0	0.31	0	0.41	0	2.26
Proline	0.7	0.91	0	1.91	0	150.95
Glycine	0.84	2.55	1.49	2.41	1.29	6.31
Alanine	0.24	12.32	0.8	10.99	0.73	23.18
Citrulline	0	0	0.32	0	0.2	0
α-amino-n-butyric acid	0.26	0.36	0.34	0.36	0.33	0.56
Valine	0	1.29	0.27	1.34	0.17	6.86
Methionine	0	0.18	0	0.3	0	1.25
Cystine	0	0	0	0	0	0
Isoleucine	0	0.55	0	0.64	0	3.16
Leucine	0	0.47	0	0.54	0	5.59
Tyrosine	0.58	1.54	0.65	1.74	0.66	5.79
Cystathionine/allocystathionine	0	0	0	0.04	0	0
Phenylalanine	0	0.79	0.14	0.81	0.09	4.82
β-alanine	0	1.03	0	0.96	0	1.78
β-amino-isobutyric acid	0	0	0	0	0	0
γ-amino-butyric acid	0.36	5.35	0.25	4.48	0.68	44.09
Homocystine	0	0	0	0	0	0
Ethanolamine	0	0	0	0.4	0	2.81
Tryptophan	0	0	0	0	0	0
Hydroxylysine	0	0	0	0	0	0
Ornithine	0	0.62	0.75	0.48	0.46	0.94
Lysine	0.05	1.53	0.19	1.7	0.16	5.76
1-methyl-histidine	0	0	0	0	0	1.23
Histidine	0.15	9.77	0.47	9.52	0.29	3.14
3-methyl-histine	0	0	0	0	0	0
Anserine	0	0	0	0	0	0
Carnosine	0	0	0	0	0	0
Arginine	0.08	1.32	0.37	1.13	0.36	15.08
µg/mL= micrograms per milliliter of sample. Samples 4977-5017 were resuspended in 2 mls of 0.01 N HCl.
Sender: Dr. Catherine Simpson						Date Received: April 7, 2015
Address: Texas A&M University-Kingsville Citrus Center
312 N. International Blvd., Weslaco, TX 78599
Phone/Fax: 361-228-3302
Purchase Order #: L502325					Date Reported: April 20, 2015
Description: Leaf or insect extract						Page 3 of 8
ESCL Number	4989	4990	4991	4992	4993	4994
Units	µg/mL	µg/mL	µg/mL	µg/mL	µg/mL	µg/mL
Customer I.D.	ML-1-2	ML-1-3	ML-1-4	ML-1-5	ML-3-1	ML-3-2
Phosphoserine	6.07	4.45	3.99	3.74	6.36	4.99
Taurine	2.9	1.67	0	0	2.86	2.35
Phosphoethanolamine	8.86	7.54	5.31	5.95	9.42	6.54
Urea	0	0	0	0	0	0
Aspartic Acid	3.36	2.71	1.07	2.36	3.46	6.18
Hydroxyproline	4.81	3.41	0	0	4.37	5.5
Threonine	23.31	13.51	1.55	1.89	19.38	16.1
Serine	83.64	39.41	7.16	7.69	70.6	60.19
Asparagine	213.96	132.44	6.38	20.49	221.41	366.74
Glutamic Acid	13.99	8.9	5.24	4.91	16.02	12.62
Glutamine	14.04	5.88	4.26	4.36	15.56	9.84
Sarcosine	5.95	2.46	0	0.46	6.46	3.88
α-amino-adipic acid	4.74	3.05	0	0.29	5.67	4.68
Proline	442.02	298.12	22.42	39.31	422.68	398.66
Glycine	16.02	8.81	0.8	1.1	16.22	13.44
Alanine	84.5	50.02	1.43	3.37	99.42	75.18
Citrulline	0	0	0	0	0	0
α-amino-n-butyric acid	1.14	0.85	0	0.18	1.21	1.05
Valine	16.68	10.78	1.62	1.85	18.1	12.84
Methionine	2.5	1.75	0.26	0.18	3.12	2.64
Cystine	0	0.32	0	0	0.37	0
Isoleucine	7.65	4.76	0.72	0.62	8.47	5.8
Leucine	13.29	9.02	1.18	0.91	16.51	11.58
Tyrosine	16.78	11.4	1.17	0.73	16.65	14.83
Cystathionine/allocystathionine	0	0	0	0	0	0
Phenylalanine	9.59	5.92	1.18	0.82	10.35	8.44
β-alanine	2.71	3.44	0	0	3.67	4.17
β-amino-isobutyric acid	0	13.57	0	0	0	21.79
γ-amino-butyric acid	120.74	104.36	4.97	5.85	130.51	122.05
Homocystine	0	0	0	0	0	0
Ethanolamine	6.07	4.34	1.03	0.81	6.75	6.54
Tryptophan	16.87	0	0	0	19.05	14.66
Hydroxylysine	0.37	0	0	0	0.5	0.06
Ornithine	1.37	0.48	0.2	0.2	0.95	0.84
Lysine	12.9	7.95	1.16	0.93	14.23	10.84
1-methyl-histidine	3.65	2.56	0	0	3.31	3.03
Histidine	7.49	4.34	0.96	0.38	6.63	5.38
3-methyl-histine	0.13	0	0	0	0	0.16
Anserine	0	0	0	0	0	0
Carnosine	0	0	0	3.48	0	0
Arginine	30.96	7.4	1.64	7.1	18.76	9.94
µg/mL= micrograms per milliliter of sample. Samples 4977-5017 were resuspended in 2 mls of 0.01 N HCl.
Sender: Dr. Catherine Simpson						Date Received: April 7, 2015
Address: Texas A&M University-Kingsville Citrus Center
312 N. International Blvd., Weslaco, TX 78599
Phone/Fax: 361-228-3302
Purchase Order #: L502325					Date Reported: April 20, 2015
Description: Leaf or insect extract						Page 4 of 8
ESCL Number	4995	4996	4997	4998	4999	5000
Units	µg/mL	µg/mL	µg/mL	µg/mL	µg/mL	µg/mL
Customer I.D.	ML-3-3	ML-3-4	ML-3-5	RR-1-1	RR-1-2	RR-1-3
Phosphoserine	4.88	2.25	3.61	8.6	13.84	5.19
Taurine	0	0	0	6	9.15	0
Phosphoethanolamine	7.67	3.86	5.54	11.57	15.29	7.98
Urea	0	0	0	0	0	0
Aspartic Acid	2.22	1	1.08	5.45	4.25	2.07
Hydroxyproline	0	0.13	0	2.61	3	0.49
Threonine	3.19	1.61	0.87	33.82	39.72	6.83
Serine	12.63	4.64	3.4	114.59	131.38	30.04
Asparagine	57.04	31.73	9.13	227.72	233.47	69.3
Glutamic Acid	0	0	2.19	11.77	11.03	0
Glutamine	5.51	2.38	1.7	30.07	24.94	11.86
Sarcosine	0	0	0.38	13.96	17.93	2.57
α-amino-adipic acid	0.36	0	0.16	21.94	27.25	4.08
Proline	55.19	14.77	19.63	517.53	619.76	104.94
Glycine	1.64	0.78	0.9	23.2	27.24	2.72
Alanine	4.63	1.15	2.37	114.1	179.45	14
Citrulline	0	0	0	0	0	0
α-amino-n-butyric acid	0.37	0.09	0.2	2.02	3.83	0.5
Valine	2.86	0.77	0.82	24.08	34.75	5.86
Methionine	0.42	0	0	4.33	7.92	0.69
Cystine	0	0	0	0.69	1.78	0
Isoleucine	1.29	0	0	12.65	18.98	2.98
Leucine	2.18	0.33	0.6	23.85	41.31	3.72
Tyrosine	2.04	0	0.49	27.77	39.79	4.42
Cystathionine/allocystathionine	0	0	0	0	0	0
Phenylalanine	2.84	1.11	0.54	13.09	19.98	4.08
β-alanine	0	0	0	10.13	14.05	1.65
β-amino-isobutyric acid	0	0	0	0.76	1.37	0
γ-amino-butyric acid	12.58	1.9	3.61	205.94	245.97	22.94
Homocystine	0	0	0	0	0	0
Ethanolamine	1.8	0.72	0.74	13.26	20.65	2.49
Tryptophan	0	0	0	22	33.9	0
Hydroxylysine	0	0	0	0.62	1.37	0
Ornithine	0.14	0	0	3.78	2.27	0.44
Lysine	2.15	0.25	0.63	27.71	31.47	3.53
1-methyl-histidine	0	0	0	7.78	10.69	2.4
Histidine	2.87	1.39	0.47	10.35	13.49	4.26
3-methyl-histine	0	0	0	0.9	1.07	0
Anserine	0	0	0	0	0	0
Carnosine	0	4.06	0	0	0	0
Arginine	4.07	3.14	1.45	48.39	46.78	11.48
µg/mL= micrograms per milliliter of sample. Samples 4977-5017 were resuspended in 2 mls of 0.01 N HCl.
Sender: Dr. Catherine Simpson						Date Received: April 7, 2015
Address: Texas A&M University-Kingsville Citrus Center
312 N. International Blvd., Weslaco, TX 78599
Phone/Fax: 361-228-3302
Purchase Order #: L502325					Date Reported: April 20, 2015
Description: Leaf or insect extract						Page 5 of 8
ESCL Number	5001	5002	5003	5004	5005	5006
Units	µg/mL	µg/mL	µg/mL	µg/mL	µg/mL	µg/mL
Customer I.D.	RR-1-4	RR-1-5	RR-2-1	RR-2-2	RR-2-3	RR-2-4
Phosphoserine	4.7	1.76	4.13	5.1	2.95	3.39
Taurine	0	0	2.01	2.68	0	0
Phosphoethanolamine	6.37	4.97	8.87	8.85	6.2	5.07
Urea	0	0	0	0	0	0
Aspartic Acid	1.11	2.32	5.79	3.3	2.59	1.08
Hydroxyproline	0	0	1.79	2.19	0	0
Threonine	5.88	0.74	15.1	18.76	3.58	3.17
Serine	22.61	2.33	46.73	67.95	12.1	8.44
Asparagine	52.76	32.76	135.97	182.28	51.96	40.45
Glutamic Acid	0	2.28	9.15	7.23	0	0
Glutamine	12.22	1.72	15.27	17.59	5.8	6.44
Sarcosine	1.87	0.25	9.39	9.83	0.76	0.54
α-amino-adipic acid	3.39	0.26	9.56	10.9	1.59	1.19
Proline	73.52	14.71	313.3	378.75	60.8	44.38
Glycine	1.69	0.76	9.57	12.41	1.72	1.18
Alanine	9.14	1.18	85.64	82.37	5.68	3.11
Citrulline	0	0	0	0	0	0
α-amino-n-butyric acid	0	0.07	0.89	0.92	0.33	0.29
Valine	4.9	0.47	12.93	14.73	2.53	2.6
Methionine	0.56	0.07	1.44	2.05	0.44	0.63
Cystine	0	0	0.33	0.34	0.21	0
Isoleucine	2.54	0	6.36	7.42	1.36	1.3
Leucine	3.6	0.36	10.23	12.65	1.74	1.4
Tyrosine	4.99	0.47	12.95	16.4	2.16	1.7
Cystathionine/allocystathionine	0	0	0	0	0	0
Phenylalanine	3.84	0.59	4.71	9.01	2.66	2.76
β-alanine	1.18	0	6.1	6.31	1.22	0.8
β-amino-isobutyric acid	0	0	0	0.48	0	0
γ-amino-butyric acid	17.9	2.67	103.65	133.48	17.41	5.73
Homocystine	0	0	0	0	0	0
Ethanolamine	2.19	0.6	4.4	5.86	1.33	1.24
Tryptophan	0	0	0	12.37	0	0
Hydroxylysine	0	0	0	0.34	0	0
Ornithine	0.26	0	0.73	0.85	0.24	0.17
Lysine	3.41	0.9	12.28	16.04	3.5	2.03
1-methyl-histidine	1.58	0	5.73	6.92	1.01	0
Histidine	3.41	1.05	4.73	6.43	1.93	2.86
3-methyl-histine	0	0	0.44	0.49	0	0
Anserine	0	0	0	0	0	0
Carnosine	0	0	0	0.02	0	0
Arginine	6.05	5.18	16.35	17.87	7.47	5.67
µg/mL= micrograms per milliliter of sample. Samples 4977-5017 were resuspended in 2 mls of 0.01 N HCl.
Sender: Dr. Catherine Simpson						Date Received: April 7, 2015
Address: Texas A&M University-Kingsville Citrus Center
312 N. International Blvd., Weslaco, TX 78599
Phone/Fax: 361-228-3302
Purchase Order #: L502325					Date Reported: April 20, 2015
Description: Leaf or insect extract						Page 6 of 8
ESCL Number	5007	5008	5009	5010	5011	5012
Units	µg/mL	µg/mL	µg/mL	µg/mL	µg/mL	µg/mL
Customer I.D.	RR-2-5	M-1-1	M-1-2	M-1-3	M-1-4	M-1-5
Phosphoserine	2.93	9.57	10.13	3.93	5.28	4.02
Taurine	0.51	5.44	4.44	0	0	0
Phosphoethanolamine	4.53	14.26	13.18	5.97	9.21	5.55
Urea	0	0	0	0	0	0
Aspartic Acid	0.14	5.96	6.29	2.52	3.79	1
Hydroxyproline	0	1.3	3.91	0	0	0
Threonine	0.74	17.83	29.95	3.06	15.78	1.09
Serine	2.44	134.68	111.17	16.62	34.04	6.92
Asparagine	8.4	262.18	183.73	35.92	65.69	8.06
Glutamic Acid	0	15.72	19.58	5.45	16.44	3.77
Glutamine	2.06	26.82	39.36	5.85	12.2	3.24
Sarcosine	0.35	12.5	9.25	0.49	1.92	0.44
α-amino-adipic acid	0.25	7.14	6.91	0.49	1.38	0.32
Proline	24.63	507.81	512.64	71.18	199.11	51.5
Glycine	0.52	20.26	17.69	1.83	3.85	0.89
Alanine	0.74	148.9	118.43	9.07	35.76	2.74
Citrulline	0	0	2.59	0	0	0
α-amino-n-butyric acid	0.06	1.36	1.75	0.24	0.41	0.23
Valine	0.57	28.61	32.81	4.62	10.07	2.15
Methionine	0.09	6.13	6.66	0.63	1.1	0.44
Cystine	0	1.65	1.19	0	0.32	0
Isoleucine	0	14.19	15.62	2.15	4.42	0.76
Leucine	0.31	26.76	27.93	2.67	6.81	0.75
Tyrosine	0.26	17.8	22.16	2.55	7.78	0.8
Cystathionine/allocystathionine	0	0	0	0	0	0.03
Phenylalanine	0.36	11.13	16.75	2.67	3.29	1.29
β-alanine	0	13.43	12.16	1.66	2.66	0
β-amino-isobutyric acid	0	0.87	0	0	0	0.08
γ-amino-butyric acid	1.86	221.3	212.76	16.66	57.56	7.2
Homocystine	0	0	0	0	0	0
Ethanolamine	0.47	14.59	14.15	1.14	2.75	0.6
Tryptophan	0	10.27	10.76	0	0	0
Hydroxylysine	0	0	0.51	0	0	0
Ornithine	0	3.5	1.76	0.33	0.48	0.17
Lysine	0.44	28.32	34.47	5.71	9.94	1.95
1-methyl-histidine	0	8.73	10.16	1.16	3	0
Histidine	0.34	11.7	12.34	2.51	3.54	0.98
3-methyl-histine	0	0.64	0.44	0	0	0
Anserine	0	0	0	0	0	0
Carnosine	0.01	0	0	0	1.1	0.75
Arginine	2.06	86.68	42.65	5.05	7.33	1.55
µg/mL= micrograms per milliliter of sample. Samples 4977-5017 were resuspended in 2 mls of 0.01 N HCl.
Sender: Dr. Catherine Simpson						Date Received: April 7, 2015
Address: Texas A&M University-Kingsville Citrus Center
312 N. International Blvd., Weslaco, TX 78599
Phone/Fax: 361-228-3302
Purchase Order #: L502325					Date Reported: April 20, 2015
Description: Leaf or insect extract						Page 7 of 8
ESCL Number	5013	5014	5015	5016	5017	5018
Units	µg/mL	µg/mL	µg/mL	µg/mL	µg/mL	µg/mL
Customer I.D.	M-2-1	M-2-2	M-2-3	M-2-4	M-2-5	ACP-N-1
Phosphoserine	10.85	4.84	4.96	4.33	2.96	0.93
Taurine	8.04	2.04	1.74	0	0	0
Phosphoethanolamine	14.29	6.89	8.54	6.92	5.61	0.3
Urea	0	0	0	0	0	0
Aspartic Acid	8.53	4.15	1.8	1.34	0.11	1.73
Hydroxyproline	0	2.98	1.53	0	0	0
Threonine	21.28	16.06	9.86	5.7	0.48	2.88
Serine	115.81	47.17	40.34	26.8	2.39	2.6
Asparagine	339.5	83.88	61	45.45	2.43	3.19
Glutamic Acid	13.58	4.69	8.46	5.45	1.05	4.74
Glutamine	58.11	24.37	17.51	21.08	1.23	6.77
Sarcosine	17.44	2.86	2.81	1.42	0.41	0.16
α-amino-adipic acid	14.41	3.32	2.85	1.77	0.08	0.07
Proline	756.73	323.97	184.92	148	14.53	5.83
Glycine	36.49	8.08	4.26	1.72	0.57	1.36
Alanine	203.39	50.88	26.1	12.3	0.88	4.4
Citrulline	0	0	0	0	0	0
α-amino-n-butyric acid	3.26	1.21	1	0.54	0.07	0.06
Valine	47.52	17.1	12.4	7.79	0.54	1.71
Methionine	11.88	3.48	2.43	0.74	0	0.21
Cystine	2.1	0.38	0.4	0	0	0
Isoleucine	24.27	8.69	6.3	3.4	0	0.71
Leucine	53.77	14.79	12.4	5.07	0.23	0.72
Tyrosine	35.2	12.52	14.7	5.84	0.27	3.79
Cystathionine/allocystathionine	0	0	0	0	0	0
Phenylalanine	26.11	14.38	8.18	3.7	0.32	0.82
β-alanine	20.38	3.16	1.85	1.37	0	0.15
β-amino-isobutyric acid	1.11	0	0.72	0	0	0
γ-amino-butyric acid	371.23	93.22	63.78	25.83	1.44	0.17
Homocystine	0	0	0	0	0	0.19
Ethanolamine	29.52	5.81	6.88	1.75	0	0
Tryptophan	0	0	0	0	0	3.79
Hydroxylysine	3.64	1.12	0.72	0	0	0
Ornithine	5.56	1.42	0.6	0.24	0	0.65
Lysine	54.71	16.45	10.16	7.19	0.29	1.19
1-methyl-histidine	15.98	5.43	4.26	7.43	0	0
Histidine	19.76	8.04	5.79	18.58	0.31	2.28
3-methyl-histine	1.39	0.17	0.16	0	0	0
Anserine	0	0	0	0	0	0
Carnosine	0	0	0	1.15	0	0
Arginine	42.64	16.5	11.04	4.91	0.57	4.2
Samples 4977-5017 were resuspended in 2 mls of 0.01 N HCl. Samples 5018-5021 analyzed as received, already resuspended.
Sender: Dr. Catherine Simpson						Date Received: April 7, 2015
Address: Texas A&M University-Kingsville Citrus Center
312 N. International Blvd., Weslaco, TX 78599
Phone/Fax: 361-228-3302
Purchase Order #: L502325					Date Reported: April 20, 2015
Description: Leaf or insect extract						Page 8 of 8
ESCL Number	5019	5020	5021
Units	µg/mL	µg/mL	µg/mL
Customer I.D.	ACP-N-2	ACP-A-1	ACP-A-2
Phosphoserine	0.95	1.75	2.07
Taurine	0	0.59	0
Phosphoethanolamine	0.26	0.47	0.43
Urea	0	0	0
Aspartic Acid	1.42	2.37	2.02
Hydroxyproline	0	0	0
Threonine	1.86	10.16	7.08
Serine	1.63	3.17	2.32
Asparagine	3.35	3.58	3.26
Glutamic Acid	3.78	8.8	9.75
Glutamine	4.48	24.74	25.51
Sarcosine	0.28	0.16	0.13
α-amino-adipic acid	0.24	0.28	0.13
Proline	8.56	20.83	27.78
Glycine	0.92	1.55	1.13
Alanine	3.66	5.74	5.84
Citrulline	0	0	0
α-amino-n-butyric acid	0.04	0.29	0.2
Valine	0.87	1.86	1.4
Methionine	0.1	0.9	0.79
Cystine	0.37	0	0.31
Isoleucine	0.35	0.46	0.4
Leucine	0.32	0.85	0.44
Tyrosine	2.54	2.45	1.87
Cystathionine/allocystathionine	0.09	0.49	0.35
Phenylalanine	0.38	0.66	0.41
β-alanine	0.11	0.2	0.14
β-amino-isobutyric acid	0	0.28	0
γ-amino-butyric acid	0.26	0.39	0.25
Homocystine	0.12	0.44	0.37
Ethanolamine	0	0	0
Tryptophan	0	0	0
Hydroxylysine	0	0	0
Ornithine	0.36	0.74	0.51
Lysine	0.77	1.17	0.9
1-methyl-histidine	0	0	0
Histidine	1.49	3.39	3.2
3-methyl-histine	0	0	0
Anserine	0	0	0
Carnosine	0	0	0
Arginine	2.36	6.43	6.37
Samples 4977-5017 were resuspended in 2 mls of 0.01 N HCl. Samples 5018-5021 analyzed as received, already resuspended.
